# Supplementary material for: Precision Beekeeping Systems: State of the Art, Pros and Cons, and Their Application as Tools for Advancing the Beekeeping Sector
Source: Animals (Basel). 2023 Dec 24;14(1):70. doi: 10.3390/ani14010070 (PMC10778344; doi:10.3390/ani14010070)
Supplement: Supplementary file 1 [file animals-14-00070-s001.zip]

Archive with 1 entries (1 files):
- animals-2752536-supplementary.pdf
